# Supplementary material for: Monsoon climate controls metal loading in global hotspot region of transboundary air pollution
Source: Sci Rep. 2022 Jun 30;12:11096. doi: 10.1038/s41598-022-15066-0 (PMC9245867; doi:10.1038/s41598-022-15066-0)
Supplement: Supplementary file 2 — Supplementary Information 2. [file 41598_2022_15066_MOESM2_ESM.xlsx]

## Sheet: Supplementary Table 2
Supplementary Table 1. Location, property, hydrochemistry and Pb isotope ratios for all precipitation samples analyzed.
	January																																										February
	Furano	Mamurogawa	Yamagata	Akitadai	Akitakenritsu	Aomori	Morioka	Sendai	Nonoichi	Imizu	Fukui	Seto	Kagamihara	Shizuoka	Minamiizu	Isezaki	Chichibu	Yokohama	Chiba	Meguro	Utsunomiya	Kyoto	Sakai	Nara	Shirahama	Hikone	Okayama	Sera	Kochi	Tokushima	Kumamoto	Saga	Hagi	Yamaguchi	Houfu	Nagasaki	Matsue	Miyazaki	Gokase	Kobayashi	Kinkou	Izumi	Furano	Mamurogawa	Yamagata	Akitadai	Akitakenritsu	Aomori	Morioka
Longitude	142.587	140.25	140.3	140.134	140.045	140.76	141.132	140.87	136.6	137.096	136.218	137.16	136.866	138.382	138.853	139.202	138.853	139.593	140.104	139.677	139.913	135.764	135.465	135.842	135.338	136.216	133.927	133.058	133.483	134.488	130.729	130.319	131.385	131.468	131.571	129.865	133.085	131.413	131.196	130.974	130.792	130.353	142.587	140.25	140.3	140.134	140.045	140.76	141.132
Latitude	43.2311	38.933	38.2	39.7258	39.8019	40.8197	39.767	38.2691	36.5	36.708	36.0636	35.2	35.403	34.975	34.648	36.2652	35.9391	35.4694	35.624	35.6625	36.55	35.0725	34.535	34.6747	33.6961	35.258	34.6891	34.5941	33.533	34.066	32.813	33.2572	34.4127	34.1477	34.0475	32.7861	35.4997	31.9116	32.6836	31.9961	31.2488	32.0905	43.2311	38.933	38.2	39.7258	39.8019	40.8197	39.767
Al (ppb)**	4.97366	20.8908	20.5731	18.0607	58.6152	28.5528	9.24058	33.3981	15.2624	20.9555	25.3693	11.9728	14.549	19.7948	9.70262	29.1217	39.9369	75.0006	28.5	33.5588	3.92156	14.3184	26.8345	9.27533	10.6789	13.1654	139.911	54.1802	18.7022	6.90978	34.2458	47.8444	25.5661	12.211	58.0552	69.2962	61.431	52.1438	21.5661	36.1881	183.834	113.499	8.97429	13.7935	18.5126	24.9515	58.5332	36.9004	37.086
Zn (ppb)**	8.76561	7.5351	5.05927	9.32479	15.1648	16.2288	8.06493	16.9015	13.9959	16.8773	12.6909	5.6508	23.521	9.38468	5.73776	17.2287	44.31	30.514	8.42189	24.4533	43.142	3.52296	34.2793	11.5832	9.79214	12.7993	0.819082	25.3801	6.9392	236.008	7.83299	22.0104	10.6583	9.29579	15.304	15.7403	28.0198	9.38699	4.8752	8.41603	4.27921	29.2003	18.1562	6.68436	5.92999	17.0952	12.5005	23.5886	16.9473
Ni (ppb)**	9.18816	0.188189	0.589041	0.264013	0.465083	0.253903	0.205864	0.673763	0.54677	0.323202	0.415859	0.712115	0.35472	0.419406	0.0332827	0.374715	0.990148	0.994338	0.493484	0.436214	0.815919	0.334821	7.09341	1.10487	0.869015	0.21125	0.250269	1.02959	0.571518	0.80289	0.289561	0.452887	1.12709	0.283382	3.28382	0.387711	0.579533	0.523011	0.30273	0.266339	0.804013	0.419609	5.81569	0.149863	0.214136	0.941792	1.03117	0.580789	0.223479
Co (ppb)**	0.135535	0.049991	0.0485633	0.083262	0.0935489	0.041122	0.0210727	0.189178	0.206124	0.0496474	0.0472104	0.0615035	0.0635286	0.04108	0.0792335	0.243967	0.345629	0.183978	0.1181	0.0774403	0.0992067	0.0418766	0.125932	0.215655	0.0803242	0.267349	0.382147	0.120964	0.0579987	0.0834652	0.041229	0.265887	0.0922226	0.123212	0.364951	0.0676195	0.202253	0.0483684	0.0611408	0.081463	0.12382	0.10661	0.114981	0.033368	0.0581142	0.162833	0.171549	0.0629645	0.109859
Cr (ppb)**	0.432654	0.046189	0.044557	0.087268	0.153831	0.0645613	0.0239366	0.081738	0.170622	0.107479	0.0932218	0.02066	0.026408	0.028568	0.249455	0.0597237	0.054731	0.118606	0.061118	0.0390637	0.0286638	0.0555423	0.167477	0.0575682	0.0737136	0.0636346	0.130614	0.0470408	0.0390441	0.0428223	0.0341847	0.388577	0.0721385	0.122179	0.0855451	0.225931	0.132399	0.0536394	0.201114	0.0337799	0.0398255	0.680048	0.447468	0.035105	0.0348888	0.143306	0.0959058	0.132988	0.0496355
Sc (ppb)**	0.0303955	0.074208	0.196316	0.10396	0.328665	0.145359	0.10306	2.53704	0.287656	0.132013	0.0922187	0.0845101	0.128641	0.062512	0.158515	0.641067	0.226724	0.412697	0.304116	0.227701	0.311391	0.14686	0.400935	0.195935	0.0864611	0.262496	1.67573	0.568869	0.17305	0.758796	0.144022	0.70119	0.120057	0.209288	0.286152	0.24903	0.191856	0.193109	0.236864	0.335658	0.6569	0.411857	0.0788458	0.104144	0.219003	0.191836	0.484468	0.200342	0.503943
Ba (ppb)**	1.21148	1.64628	1.29242	1.17131	1.50702	1.52904	1.03851	3.67032	1.9783	1.249	1.68692	1.61529	2.75755	1.64256	1.24961	4.25174	6.26402	7.55453	3.05539	3.73902	3.53503	1.43561	4.30581	1.96243	1.42951	1.41584	4.51054	9.70042	2.11023	4.35212	1.5012	3.92155	2.69094	1.77285	3.61798	3.42269	6.12739	2.46028	1.73626	1.41564	1.78182	3.45904	3.06917	23.5004	2.24085	2.73396	4.62592	3.81662	5.35714
As (ppb)**	0.182959	0.383434	0.373817	0.485361	0.887461	0.666068	0.275467	0.244611	0.785686	0.774483	0.981843	0.121276	0.0599284	0.112344	0.127439	0.0894958	0.177301	0.0650001	0.0774548	0.102371	0.0614555	0.324626	0.51485	0.112179	0.183232	0.544563	0.298518	0.238251	0.18222	0.163753	0.135151	0.316156	0.641147	0.380058	0.410733	0.50946	1.25773	0.158654	0.252741	0.177763	0.18876	1.53325	0.323215	0.590825	0.330564	1.17336	0.661717	0.844121	0.374055
Pb (ppb)*	0.513643	3.0328	2.70553	1.61279	8.66894	4.91478	1.00511	5.91063	8.96112	6.58183	9.31769	5.19077	1.61	1.34795	2.34165	1.16475	4.68893	7.19062	4.19485	1.86669	0.516169	3.81026	0.947013	6.24404	3.64485	2.99851	0.091666	2.24196	5.19975	4.29017	1.73622	10.5241	7.74063	4.77458	8.39758	17.3297	8.98745	3.7594	3.28495	3.53021	3.49664	5.88979	0.388318	3.49615	2.37059	5.01691	3.97838	7.00383	1.44463
Sr (ppb)*	1.07669	6.80448	2.0131	23.1755	14.089	5.78778	2.12604	6.45092	5.36116	4.96153	5.3763	0.623875	2.06369	1.23456	2.44076	2.35319	4.0222	4.3494	2.29551	3.47879	2.83725	1.96338	2.54756	1.29215	9.4522	4.11402	6.4581	3.56628	1.98031	5.82443	1.44216	2.74832	5.19132	2.03296	4.02394	3.38711	11.4216	1.77935	1.78465	1.18177	1.98901	5.15033	3.51439	5.82707	3.60683	12.1119	15.6024	9.12106	9.06598
Cd (ppb)**	0.0387213	0.086816	0.0690079	0.046513	0.207607	0.0865956	0.0355009	0.0486154	0.192749	0.137007	0.1746	0.0450196	0.0456923	0.030322	0.0297667	0.0441764	0.080811	0.0686357	0.0348367	0.0659355	0.0316864	0.0636941	0.145697	0.0378658	0.0498367	0.0959164	0.005467	0.0941364	0.0379681	0.230501	0.0350362	0.109851	0.140544	0.0954186	0.152629	0.138113	0.295241	0.0429264	0.0789383	0.0579589	0.0423002	0.234297	0.0553516	0.090694	0.0367842	0.156722	0.103921	0.0871449	0.0547976
Cs (ppb)*	0.0148817	0.018452	0.0201791	0.014015	0.0660985	0.0294998	0.0150151	0.0166184	0.0470615	0.0442744	0.0543647	0.0108698	0.0120196	0.006714	0.00663096	0.0120699	0.020888	0.0199761	0.0149699	0.0123204	0.0127502	0.0171811	0.037878	0.0101352	0.0175881	0.0362493	0.011116	0.0248544	0.0126501	0.0166095	0.0101382	0.0225336	0.0260743	0.0179628	0.037153	0.0346823	0.053871	0.0102893	0.0127667	0.014321	0.0100038	0.041034	0.0255599	0.025258	0.018508	0.036227	0.0466122	0.0350928	0.0107615
Li (ppb)**	0.0482634	0.188224	0.0802317	0.308397	0.438358	0.200718	0.0943453	0.112658	0.206248	0.180111	0.197722	0.0441385	0.0515032	0.036026	0.063242	0.107472	0.169326	0.123809	0.08484	0.092421	0.086245	0.0731008	0.161294	0.0507386	0.233965	0.15794	0.257391	2.35179	0.0669288	0.140612	0.051585	0.117658	0.176054	0.0812868	0.171394	0.141527	0.350879	0.071289	0.0567684	0.0579889	0.0931842	0.214671	0.113264	0.17768	0.116291	0.335893	0.423097	0.243488	0.263276
V (ppb)**	0.0454382	0.154479	0.138335	0.287368	0.36652	0.232593	0.151659	0.156543	0.411976	0.809547	0.310175	0.15083	0.0759706	0.087994	0.252269	0.267715	0.359054	0.144923	0.0893541	0.187607	0.117728	0.184549	0.920366	0.182738	0.256121	0.340752	1.57385	0.0516409	0.151869	0.146152	0.0512737	0.417544	0.23734	0.298606	0.263799	0.2776	0.38208	0.142395	0.177903	0.157038	0.245536	0.293696	0.0610946	0.169074	0.137058	0.84583	0.363363	0.26301	0.148002
Mn (ppb)**	5.53186	3.80874	2.44016	1.34949	6.59796	2.58173	1.03542	3.60122	6.92232	4.07309	4.19605	2.20462	4.62305	2.24986	3.76381	5.58099	15.3153	9.37942	4.76857	3.44435	4.19201	2.46917	10.7913	2.90491	3.94748	2.70702	0.298759	23.8	2.20359	4.31348	2.41693	9.09843	5.73808	3.8534	6.95112	4.80477	16.4967	2.88644	2.47799	2.77473	3.3236	13.6134	4.81296	2.55261	2.66985	3.74308	9.73514	4.37998	5.67948
Cu (ppb)**	3.55116	2.67822	1.21365	1.2443	2.41756	2.6418	1.03396	8.72982	4.0474	1.97319	2.81145	1.98785	2.75271	1.42604	1.58074	1.25153	3.71451	6.06613	0.948808	4.89941	3.878	1.21893	2.41236	3.36338	1.46067	1.79126	1.41355	1.56069	3.26927	2.66353	4.03826	6.10382	2.33502	4.46773	4.269	5.74346	2.48772	3.75824	1.02028	1.56326	1.10643	5.53425	4.29428	1.45226	1.27946	1.85484	2.52403	2.61522	1.21832
Fe (ppb)**	1.00101	3.88348	3.67273	5.9166	23.676	11.8909	1.35443	24.5361	9.35277	9.31634	13.0511	2.93686	2.12002	1.50661	18.9062	35.4564	2.44141	5.45785	1.31049	2.13144	1.10102	3.53094	13.1852	3.81783	6.67442	4.3898	3.23202	3.06137	4.1993	0.684691	3.63446	177.064	10.0974	10.7908	11.0758	28.7577	16.7669	22.0519	9.46667	1.85216	4.90463	1.75513	1.52557	3.27316	1.60833	14.427	11.1597	5.82183	4.31821
Rb (ppb)**	0.456224	0.269552	0.31143	0.266247	0.575738	0.278366	0.436809	0.269807	0.37746	0.314515	0.373911	0.106603	0.113551	0.05414	0.0916716	0.124871	0.294661	0.153181	0.0741992	0.184907	0.226233	0.238976	0.544842	0.0880893	0.194026	0.308509	0.589924	0.833916	0.125465	0.19025	0.105194	0.177489	0.26079	0.239398	0.275835	0.24043	0.643613	0.0969524	0.132752	0.133024	0.2917	0.460986	0.586381	0.293579	0.349558	0.400509	0.534248	0.387106	0.23218
Se (ppb)***	0.00339776	0	0.0293557	0.126949	0.148139	0.0665822	0.0353363	0.00702981	0.113005	0.116723	0.119031	0.0282042	0	0.080337	0.0481909	0.0502349	0	0.0466555	0.0443508	0	0.0545739	0.0395029	0.105168	0	0.0260008	0.117164	0.033151	0	0.0182878	0.00682853	0.0355348	0.0952185	0.0296416	0.0636765	0.0221279	0.0781224	0.172014	0	0.0976708	0.052607	0.104776	0.104537	0.00724424	0.006668	0.0269663	0.064927	0.0564598	0.0810058	0.0534605
Sb (ppb)*	0.0626735	0.106163	0.0800868	0.062699	0.180449	0.11815	0.0777321	0.154315	0.274588	0.155766	0.208788	0.0888974	0.110603	0.075881	0.0887143	0.150445	0.244078	0.27002	0.0753558	0.200432	0.175863	0.102936	0.299198	0.1234	0.0727634	0.187838	0.675994	0.144796	0.0794471	0.146632	0.090043	0.211889	0.198089	0.178029	0.19498	0.147153	0.328914	0.100734	0.0902073	0.119521	0.0653798	0.268284	0.135362	0.099112	0.0748434	0.104142	0.145752	0.131585	0.107212
Y (ppb)*	0.00204476	0.013236	0.00970491	0.006576	0.0378206	0.0162322	0.00446407	0.0291775	0.025737	0.0203668	0.0187557	0.00593129	0.00833808	0.004977	0.0140312	0.0553406	0.016455	0.0640562	0.0187755	0.0208255	0.00367106	0.011277	0.011536	0.0105973	0.0129535	0.0126163	0.005329	0.149657	0.0158201	0.00269459	0.0134169	0.034683	0.0267748	0.0184431	0.0542112	0.0372012	0.0610269	0.02899	0.0153014	0.0230572	0.0957593	0.050426	0.0038389	0.009618	0.00871723	0.020311	0.0501123	0.0195323	0.0175478
La (ppb)*	0.001801	0.011913	0.0106887	0.005243	0.0777158	0.0246317	0.00419439	0.025753	0.0324106	0.0354386	0.021244	0.00717271	0.00593188	0.00316	0.00860476	0.0166776	0.011882	0.0496367	0.0233383	0.017925	0.00347653	0.00935108	0.008582	0.0108771	0.0164587	0.00997925	0.00543	0.135322	0.0134951	0.00221107	0.0112682	0.0397702	0.0308783	0.0181808	0.0712856	0.0422681	0.061093	0.0238141	0.0116705	0.0194137	0.0507342	0.072111	0.00234603	0.009009	0.00947018	0.0567743	0.0796069	0.027365	0.0143757
Ce (ppb)*	0.00241043	0.019755	0.0164897	0.008488	0.0777988	0.0324128	0.00589473	0.0432734	0.0475336	0.0523301	0.0337367	0.009917	0.00785692	0.005074	0.012607	0.0158793	0.018868	0.051198	0.0207435	0.0204415	0.00509318	0.0147285	0.016532	0.0141661	0.0256988	0.0155412	0.009543	0.134163	0.021936	0.00297629	0.0177543	0.0631502	0.0413939	0.0290867	0.0947814	0.0688193	0.103251	0.0421975	0.0216348	0.0320315	0.0876194	0.10408	0.00523361	0.018008	0.0125196	0.0376497	0.0918768	0.0402816	0.0222627
Nd (ppb)*	0.00174501	0.011808	0.00915682	0.005743	0.0426	0.0183523	0.0039802	0.0248883	0.0328985	0.0298179	0.0496432	0.00578303	0.005113	0.003932	0.00810262	0.0114357	0.011595	0.0347915	0.0127424	0.0118835	0.003403	0.00900638	0.010879	0.0086638	0.0161467	0.0108495	0.005707	0.114165	0.0127584	0.00190799	0.0128495	0.0371357	0.02736	0.0185026	0.0587179	0.0390556	0.0690015	0.0266229	0.0145999	0.0205723	0.0612416	0.062186	0.00350473	0.010744	0.00811965	0.022646	0.0537508	0.0230951	0.015393
Gd (ppb)*	0.000344201	0.002173	0.00176205	0.001373	0.00718707	0.00300998	0.000745189	0.00516211	0.00536414	0.00426882	0.00440873	0.00103711	0.000993538	0.000946	0.00185428	0.00271472	0.002428	0.00700082	0.00245701	0.00249793	0.000598	0.00167522	0.001851	0.00140366	0.00234959	0.00218251	0.001098	0.0243499	0.00239745	0.000414824	0.00272832	0.00711352	0.00504019	0.00360108	0.0106534	0.00665864	0.0127819	0.00536772	0.00300163	0.00411642	0.0141662	0.011019	0.000606418	0.001859	0.00147426	0.00428567	0.00946579	0.0038445	0.00318472
Tb (ppb)*	9.86491e-05	0.000814	0.000739961	0.000522	0.0029714	0.00120638	0.000314981	0.00212285	0.00176712	0.00140428	0.00150161	0.000392769	0.000545769	0.000312	0.000758422	0.00128387	0.000971	0.00318924	0.00116483	0.000972953	0.000293824	0.000651652	0.000813	0.000599625	0.000767669	0.00103688	0.000508	0.0136262	0.000986204	8.23676e-05	0.00108821	0.00249385	0.00189625	0.00136701	0.00421717	0.00260214	0.00488401	0.0022094	0.00104621	0.00156997	0.00520926	0.003157	0.000383942	0.000572	0.000672146	0.00175133	0.00400363	0.00151079	0.00118883
Sm (ppb)*	0.000624291	0.002517	0.0017204	0.00113	0.00663652	0.00308775	0.000889532	0.00521056	0.00503609	0.00482112	0.00381546	0.00100221	0.00143062	0.001483	0.0015545	0.00279492	0.003396	0.0073689	0.00245868	0.0026975	0.00137553	0.00173833	0.002647	0.00157479	0.00233457	0.00202463	0.001739	0.0231576	0.00241539	0.00149729	0.0027673	0.00679431	0.00519678	0.00322649	0.010356	0.00693939	0.014182	0.00504649	0.00287234	0.00357083	0.0113416	0.009871	0.00133702	0.009196	0.00173803	0.00421067	0.00951807	0.00455457	0.00448073
U (ppb)*	0.00732771	0.003701	0.00439856	0.005564	0.0160599	0.0129534	0.00143397	0.00494985	0.0135524	0.00696746	0.0159579	0.000556794	0.0187807	0.001794	0.00106549	0.000988525	0.000245	0.00257951	0.000477404	0.00377371	0.000211353	0.00148279	0.003151	0.00060075	0.002679	0.00190599	0.00462	0.00779145	0.0162901	0	0.00998017	0.0045898	0.00646336	0.00231538	0.0150715	0.020492	0.0157205	0.00636981	0.00135066	0.000646749	0.000954717	0.021611	0.0119756	0.003265	0.00318508	0.011752	0.0205383	0.00977383	0.00387035
Precipitation (mm)	37.1651	464.096	63.5	9.4314	57.5858	137.4	67.6409	44.0132	226.354	155.373	272.725	108.3	81.7388	185.484	175.11	47.943	1.88628	112.548	104.217	42.0483	26.7223	85.9437	53.4446	63.9921	102.174	104.1	31.831	71.5215	77.0231	106.889	40.6022	67.56	158.762	96.7819	91.1702	43.3514	139.336	78.595	72.0618	65.6514	102.832	30.9468	33.4968	392.794	72	18.8628	65.6276	170.892	54.7493
208Pb/207Pb	2.44287	2.44004	2.43484	2.43636	2.44302	2.44278	2.45908	2.43371	2.4369	2.44772	2.45034	2.44762	2.44206	2.44977	2.44397	2.45199	2.45322	2.40556	2.4356	2.43872	2.44497	2.43984	2.423	2.45248	2.44874	2.44082	2.42778	2.44476	2.46334	2.45858	2.45608	2.44558	2.45288	2.44678	2.44611	2.45858	2.46035	2.45164	2.45238	2.45111	2.44911	2.44584	2.44003	2.43821	2.43031	2.44162	2.4387	2.43878	2.45857
206Pb/207Pb	1.16395	1.16293	1.15922	1.16346	1.17306	1.17015	1.1817	1.1591	1.16321	1.1611	1.16065	1.16697	1.16456	1.15996	1.16668	1.1658	1.17605	1.17305	1.13501	1.16052	1.15979	1.1618	1.15058	1.17392	1.1726	1.16584	1.15408	1.16602	1.17751	1.17578	1.17032	1.16504	1.17253	1.16709	1.16966	1.17578	1.17198	1.16507	1.1644	1.17428	1.16897	1.16698	1.16147	1.16772	1.15826	1.17222	1.17153	1.17419	1.17979
Detection limit in genral
*0.0001 - 0.001 ppb
**0.001 - 0.01 ppb
***0.01 - 0.1 ppb
[truncated: 455 more columns]
